# Supplementary material for: Echocardiographic and Electrocardiographic Determinants of Atrial Cardiomyopathy Identify Patients with Atrial Fibrillation at Risk for Left Atrial Thrombogenesis
Source: J Clin Med. 2022 Feb 28;11(5):1332. doi: 10.3390/jcm11051332 (PMC8911088; doi:10.3390/jcm11051332)
Supplement: Supplementary file 1 [file jcm-11-01332-s001.zip]

Archive with 1 entries (1 files):
- jcm-1547138-supplementary.pdf
